# Supplementary material for: A Density Functional Valence Bond Study on the Excited States
Source: Molecules. 2025 Jan 22;30(3):489. doi: 10.3390/molecules30030489 (PMC11820789; doi:10.3390/molecules30030489)
Supplement: Supplementary file 1 [file molecules-30-00489-s001.zip]

Archive with 1 entries (1 files):
- molecules-3421500-supplementary.pdf
